# Supplementary material for: Characterization of Cell-Envelope Proteinases from Two Lacticaseibacillus casei Strains Isolated from Parmigiano Reggiano Cheese
Source: Biology (Basel). 2022 Jan 14;11(1):139. doi: 10.3390/biology11010139 (PMC8773131; doi:10.3390/biology11010139)
Supplement: Supplementary file 1 [file biology-11-00139-s001.zip]

Archive with 1 entries (1 files):
- biology-1479218-supplementary.pdf
